# Supplementary material for: Mutational spectrum and phenotypic variability of Duchenne muscular dystrophy and related disorders in a Bangladeshi population
Source: Sci Rep. 2023 Dec 6;13:21547. doi: 10.1038/s41598-023-48982-w (PMC10700514; doi:10.1038/s41598-023-48982-w)
Supplement: Supplementary file 1 — Supplementary Tables. [file 41598_2023_48982_MOESM1_ESM.xlsx]

## Sheet: Contents
Table 1	Primer sequences of selected hot spot in exons to carryout Multiplex PCR
Table 2	Primer sequences and PCR details used for Sanger sequencing
Table 3	Clinical and laboratory data of 36 DMD-suspected patients. Entries with '-' represent unknown.
Table 4	The table shows patients in the cohort that were found positive and negative for DMD deletions in multiplex PCR findings
Table 5	Sequencing raw data details of each sample
Table 6	Phenotypic difference between proximal and distal deletion patients

## Sheet: Table 1
PCR set	Exon	Forward primer sequence	Reference	Reverse primer sequence	Reference	Size (bp)
Group 1	Exon 47	GGTGGAAAGATGAAAACTCAC	Self design	GACCCGTGCTTGTAAGTG	Self design	578
	Exon 44	GAAAGGTTCCAACATAAAGCC	Self design	GATCTGTTGAGAAATGGCGG	Self design	473
	Exon 6	TATGGATGAGAGCATTCAAAGC	Self design	GGGTCTAATATGGCAGAATCc	Self design	420
	Exon 16	CACCATTCTCCAACAACAAG	Self design	CATGGGCAAACTGTATTCAC	Self design	314
	Exon 4	GCCTTGTTGACATTGTTCAGG	Self design	GAGTGGTTGGTTTATGCTAAAAACG	Self design	250
	Exon 1	CCTCAGACATTTCAAATTCTGC	Self design	CTTTATCTGTGCTTGGCTATG	Self design	146
Group 2	Exon 60	ATGGTGGCAATTCACATC	Self design	TTACCACTTTGGGCATTCAG	Self design	742
	Exon 50	GTAGGACTGTGTGTGTTTC	Self design	GAGTGGAAGGCGGTAAAC	Self design	680
	Exon 49	TAGAAAGGTTTATCCCAGGC	Self design	GATTTTGTCTAAAGGGCAGC	Self design	618
	Exon 42	CAGAAGTCATCCATTAACTAGG	Self design	GATGGTGATGACTGAAGAC	Self design	509
	Exon 8	CCTTTACACACTTTACCTGTTG	Self design	TAGTCTCTGGAGGACATTC	Self design	336
	Exon 12	TATGTTGTTGTACTTGGCG	Self design	CCCAAATGCGAACATTCC	Self design	257
Group 3	Exon 52	GTTCTAGCCTCTTGATTGC	Self design	TTGGTGATTCTTACGGACAG	Self design	648
	Exon 45	GAAACTAGAGGTAAGTGACAC	Self design	AACAGATGCCAGTATTCTACAG	Self design	533
	Exon 41	TTTGTGCAAAGTTGAGTCTTCG	Self design	TTGTTTCAAATCCCAAGACACC	Self design	470
	Exon 34	CATCTCTGGACCAATTTTCAG	Self design	GAAATTGTCCCGTAAGATGC	Self design	415
	Exon 13	GTTGTTCTTCCAAAGCAGC	Self design	TGGCTTGGAATGGTTTTAG	Self design	257
	Exon 3	TGCTGTTTCAATCAGTACC	Self design	AGCATATTGAGAACCTCTTCAG	Self design	198
Group 4	Exon 53	TCCTCTATTCTCTACCTTGAC	Self design	CAGAATCAGTGGGATGAAG	Self design	661
	Exon 51	CATACCTTCTGCTTGATGATC	Self design	TTATTTCCCTGGCAAGGTCTG	Self design	610
	Exon 19	TTCTACCACATCCCATTTTCTTCCA	CHAMBERLIN et al.(1988)	GATGGCAAAAGTGTTGAGAAAAAGTC	CHAMBERLIN et al.(1988)	459
	Exon 17	AAGCTTGAGATGCTCTCACCTTTTCC	CHAMBERLIN et al.(1988)	GACTTTCGATGTTGAGATTACTTTCCC	CHAMBERLIN et al.(1988)	416
	Exon 46	CTTGACTTGCTCAAGCTTTTCTTTTAG	CHAMBERLIN et al.(1988)	GCTAGAAGAACAAAAGAATATCTTGTC	CHAMBERLIN et al.(1988)	148
Group 5	Exon 48	ACTGCTCTTCAAGGTCTTC	Self design	TTTCCTTGTACATGAAGGGAC	Self design	707
	Exon 43	AAGTGTAAAGTGTCACCCTC	Self design	CAAGAAGACAGCAGCATTG	Self design	559
	Exon 32	TGTGACTGTACTACTTCCTG	Self design	ACAATGAGTGTTTTGCTCTC	Self design	424

## Sheet: Table 2
Table A: Details of Sanger sequencing validation primers
Case ID	FP Sequence	RF Sequence	Product size
PID_19	ATCCTTTTCTCTCCTCCTACTTAC	ACAATCTATAAAGCTGGGTAGC	681
PID_16	CTTTGGTTTTACCTTCAGAGAC	ATGGTGCTAATATGTGTGTGTC	448
PID_6	GTTTCATGTTAGTACCTTCTGG	TGATAGAGGCTTGTCTATACTGTC	423
PID_5	GTACTATGTTTTAACCGGGAGGT	CAGAATAGAGTCCAGATGGTG	767
PID_123	CTAAGAGCTTCTGGATCTGCT	CATAGAGAGGCTGGTTGACTAC	500
PID_108	CACTCCTCTTACTCCAGCAG	TACCTTGAGTCCTCCACAGAC	468
Table B: PCR Conditions
Temperature	Time	Cycles
95°C	5 min
95°C	30 sec	32
56°C	30 sec
72°C	40 sec
72°C	5 min
4°C	5 min

## Sheet: Table 3
Sl No.	Patient ID	Age of onset (years)	Calf hypertrophy	Gower sign positive	High CPK level	CPK Level (U/L)	Feeding difficulties	Toe walking	Poor walking/running ability	Poor ability for using Stairs	Waddling feet/gait	Seizure	Muscle Weakness	Skinny legs/arms	Developmental Milestones	ID	Speech delay	Hyper activeness	Positive Family history
1	PID_3	7	-	yes	yes	7840	-	-	-	-	-	-	-	-	-	-	-	-	-
2	PID_4	1.5	-	yes	yes	8800	yes	-	yes	-	-	-	yes	-	on time	-	-	-	-
3	PID_5	11	-	yes	yes	13709	yes	-	yes	yes	yes	-	-	-	on time	-	-	-	-
4	PID_6	-	yes	-	yes	-	-	-	yes	-	yes	-	yes	-	Delayed	-	yes	-	yes
5	PID_8	-	-	yes	-	-	-	-	-	-	-	-	yes	-	Delayed	-	-	yes	-
6	PID_9	6	yes	yes	yes	15057	yes	-	yes	-	-	-	yes	-	on time	-	-	-	-
7	PID_10	6	yes	yes	yes	22142	-	-	yes	yes	yes	-	-	-	on time	-	-	-	-
8	PID_11	-	yes	-	yes	-	-	-	yes	-	-	once	yes	yes	Delayed	-	yes	-	-
9	PID_12	-	-	-	yes	24420	-	-	yes	-	-	-	-	-	Delayed	-	-	-	-
10	PID_13	2.5	-	yes	-	-	-	-	yes	-	-	-	-	-	on time	-	-	-	yes
11	PID_14	4	yes	yes	-	-	-	-	yes	yes	-	-	yes	-	on time	yes	-	-	-
12	PID_15	-	yes	yes	yes	-	-	-	yes	-	-	Twice	yes	-	Delayed	-	-	-	-
13	PID_16	-	yes	-	yes	18160	yes	-	-	-	yes	-	-	-	Delayed	yes	yes	yes	yes
14	PID_17	2	-	yes	yes	6190	-	-	yes	yes	-	-	yes	-	Delayed	-	-	-	-
15	PID_19	8.5	-	yes	-	-	-	yes	yes	-	-	-	-	-	-	-	-	-	-
16	PID_21	2.5	yes	yes	yes	15077	-	-	yes	yes	-	-	yes	-	Delayed	yes	-	-	-
17	PID_22	-	yes	yes	-	-	-	-	yes	yes	-	-	-	-	Delayed	yes	yes	-	yes
18	PID_23	-	yes	yes	yes	7800	-	yes	yes	yes	-	-	-	-	on time	-	yes	-	-
19	PID_24	4	-	-	yes	3100	-	-	yes	yes	-	-	-	-	Delayed	-	-	-	-
20	PID_25	-	yes	yes	yes	12073	-	-	yes	-	-	-	-	-	Delayed	yes	yes	yes	-
21	PID_26	4.6	yes	yes	-	-	-	-	-	-	-	-	-	yes	on time	-	-	-	yes
22	PID_27	7	yes	yes	-	-	-	-	-	yes	-	-	yes	-	on time	-	-	-	-
23	PID_28	-	yes	yes	yes	24975	-	-	yes	yes	-	-	yes	-	Delayed	-	-	-	yes
24	PID_29	4	-	yes	yes	36210	-	yes	-	yes	-	-	-	-	Delayed	yes	yes	yes	-
25	PID_30	5	-	yes	yes	12430	yes	yes	yes	-	-	-	yes	-	on time	-	-	yes	-
26	PID_005	6	yes	yes	yes	7958	-	-	yes	-	-	-	yes	-	on time	-	-	-	-
27	PID_31	4	-	yes	yes	14257	-	-	yes	-	-	-	-	-	on time	-	-	-	yes
28	PID_32	3	yes	yes	yes	26568	-	-	yes	yes	-	-	yes	-	Delayed	-	yes	-	yes
29	PID_33	3	-	yes	yes	17333	-	-	yes	yes	-	-	-	-	On time	-	-	-	-
30	PID_34	5	yes	yes	yes	8064	-	-	yes	yes	-	-	yes	-	Delayed	-	-	-	-
31	PID_35	-	yes	yes	yes	10060	yes	-	yes	yes	-	once	yes		Delayed	-	yes	-	-
32	PID_36	4	yes	yes	yes	3198	-	-	yes	yes	-	-	-	-	Delayed	-	-	-	-
33	PID_37	7	yes	yes	yes	14438	-	-	yes	yes	-	-	-	-	On time	-	-	-	yes
34	PID_155	2	-	yes	yes	453	yes	-	yes	yes	-	-	yes	yes	Delayed	-	-	-	-
35	PID_123	-	-	yes	yes	5987	-	-	yes	-	-	-	-	-	on time	-	-	-	-
36	PID_108	1.5	-	yes	-	-	-	-	yes	yes	yes	-	yes	-	Delayed	-	yes	yes	-

## Sheet: Table 4
Patient ID	Multiplex PCR status	Deleted Exons	Hotspot region
PID_3	Positive	8, 12, 13, 17, 19	Proximal
PID_4	Positive	50	Distal
PID_5	Negative	-
PID_6	Negative	-
PID_8	Positive	49, 50	Distal
PID_9	Negative	-
PID_10	Positive	45	Distal
PID_11	Positive	45, 46, 47, 48, 49, 50, 51, 52, 53	Distal
PID_12	Positive	46, 47, 48, 49, 50, 51	Distal
PID_13	Negative	-
PID_14	Positive	3, 4, 6, 16, 8, 12	Proximal
PID_15	Negative	-
PID_16	Negative	-
PID_17	Positive	46, 47, 48, 50, 52, 51	Distal
PID_19	Negative	-
PID_21	Positive	45, 46, 47, 48, 49, 50, 60	Distal
PID_22	Negative	-
PID_23	Positive	48, 49, 50	Distal
PID_24	Positive	1, 3 ,4, 6 ,8, 12, 16, 17	Proximal
PID_25	Positive	51	Distal
PID_26	Negative	-
PID_27	Positive	12, 13, 16,17, 19, 32, 34, 41,42,43, 44	Proximodistal
PID_28	Negative	-
PID_29	Positive	52	Distal
PID_30	Positive	50, 52	Distal
PID_005	Positive	45, 46, 47	Distal
PID_31	Positive	46, 47, 48	Distal
PID_32	Positive	52 & 53	Distal
PID_33	Positive	46, 47, 48, 51, 52, 53	Distal
PID_34	Positive	48	Distal
PID_35	Positive	47, 48	Distal
PID_36	Positive	53, 60	Distal
PID_37	Negative	-
PID_155	Negative	-
PID_123	Negative	-
PID_108	Negative	-

## Sheet: Table 5
Supplementary Table 5: Sequencing raw data details of each sample
Sample ID	Total bases(bp)	Total reads (fastq)	Total Reads (bam file)	Mapped Reads (bam file)	Uniquely mapped reads (bam file)	Total bases (from uniquely mapped read)	Twist Core Exome plus RefSeq Panel size (bp)	On target coverage	GC(%)	AT(%)	Q20(%)	Q30(%)
PID_5	6759689254	44766154	32102945	32074458	29468948	4449811148	36715240	121.198	50.6	49.4	97.4	93.2
PID_6	6714810242	44468942	33028368	32999079	30357510	4583984010	36715240	124.852	50.6	49.4	97.3	93
PID_9	5716584878	37858178	28026844	27997014	25776251	3892213901	36715240	106.011	50.3	49.7	97	92.2
PID_13	6231103486	41265586	29912206	29882073	27505997	4153405547	36715240	113.125	50.4	49.6	97.2	92.7
PID_15	6695915612	44343812	32368460	32341563	29948205	4522178955	36715240	123.169	50.6	49.4	97.3	92.9
PID_16	5802823696	38429296	27766519	27747811	25710949	3882353299	36715240	105.742	50.2	49.8	97.5	93.3
PID_19	6349174614	42047514	31209585	31180449	28894692	4363098492	36715240	118.836	50.5	49.5	97.1	92.5
PID_22	5872254100	38889100	28914208	28883721	26598376	4016354776	36715240	109.392	50.9	49.1	97.2	92.6
PID_26	6020765922	39872622	29248040	29215561	26862729	4056272079	36715240	110.479	50.5	49.5	97	92.2
PID_28	5479937074	36290974	26359559	26329446	24152306	3646998206	36715240	99.332	50.4	49.6	97	92.4
PID_37	6297473120	41705120	29855804	29827059	27509668	4153959868	36715240	113.14	50.7	49.3	97.2	92.7
PID_155	5442403608	36042408	28635478	28595434	25908112	3912124912	36715240	106.553	53.11	46.89	97.48	93.43
PID_123	5640383332	37353532	27500641	27481989	25444223	3842077673	36715240	104.645	52.2	47.8	98.09	94.65
PID_108	5635501200	37321200	29901572	29877789	27811826	4199585726	36715240	114.383	52.15	47.85	98.17	94.89

## Sheet: Table 6
Supplementary Table 6: Phenotypic difference between proximal and distal deletion patients
	Proximal (3)		Distal (19)		P value (fisher exact test)
	Yes	No	yes	No
Calf hypertrophy	1	2	11	8	0.9221
Gower sign positive	2	1	17	2	0.9623
High CPK level	2	1	17	2	0.9623
Feeding difficulties	0	3	3	16	1
Toe walking	0	3	3	16	1
Poor walking/running ability	2	1	16	3	0.9273
Poor ability for using Stairs	2	1	11	8	0.6416
Waddling feet/gait	0	3	1	18	1
Seizure	0	3	2	17	1
Weakness	1	2	11	8	0.9221
Proximal muscle wasting in hips/shoulder	0	3	1	18	1
Developmental delay	1	2	11	8	0.9221
ID	1	2	3	16	0.4701
Speech delay	0	3	6	13	1
Hyper activeness	0	3	4	15	1
Positive Family history	0	3	2	17	1
